# Supplementary material for: IIV-6 Inhibits NF-κB Responses in Drosophila
Source: Viruses. 2019 May 1;11(5):409. doi: 10.3390/v11050409 (PMC6563256; doi:10.3390/v11050409)
Supplement: Supplementary file 1 [file viruses-11-00409-s001.zip]

Archive with 11 entries (10 files):
- Supplemental Figure 2.pdf
- __MACOSX/
- __MACOSX/._Supplemental Figure 2.pdf
- Supplemental Figure 1.pdf
- __MACOSX/._Supplemental Figure 1.pdf
- Supplemental Table 2.xlsx
- __MACOSX/._Supplemental Table 2.xlsx
- Supplemental Legends.pages
- __MACOSX/._Supplemental Legends.pages
- Supplemental Table 1.xlsx
- __MACOSX/._Supplemental Table 1.xlsx
