# Supplementary material for: IIV-6 Inhibits NF-κB Responses in Drosophila
Source: Viruses. 2019 May 1;11(5):409. doi: 10.3390/v11050409 (PMC6563256; doi:10.3390/v11050409)
Supplement: Supplementary file 1 [file viruses-11-00409-s001.zip › Supplemental Table 2.xlsx]

## Sheet: Sheet1
Gene Name	Accession #	Target Sequence	Mock -1	Mock -2	EcD -1	EcD-2	EcD/PGN -1	EcD/PGN -2	IIV-6 -1	IIV-6 -2	IIV-6, EcD -1	IIV-6, EcD -2	IIV-6, EcD/PGN -1	IIV-6, EcD/PGN -2
18 wheeler	NM_057466.2	GCGATCCGATTGGACAAGAACTTCCTCACCGACATCAATGGAATCTTTGCCACTCTCGCCTCCTTGCTGTGGCTGAATCTCTCCGAGAATCACCTTGTTT	1.82	2.82	482.33	375.76	249.98	178.74	33.48	70.22	73.63	91.8	76.48	68.85
Ago1	NM_166020.1	CCCTGGGTGGTGGACGCGAGGTTTGGTTCGGTTTCCATCAGAGCGTAAGGCCCTCGCAGTGGAAGATGATGCTCAATATCGATGTCTCGGCCACCGCTTT	465.77	427	796.45	566.68	548.8	428.53	502.25	502.51	748.01	864.4	845.67	939.81
Alpha tubulin 84B	NM_057424.3	TGAGGGCGCTGAGGAGTACTAAGCGTCACGCCACTTCAACGCTCGATGGGAGCGTCATTGGTGGGCGGGGTAACCGTCGAAATCAGTGTTTACGCTTCCA	9388.59	8651.24	7470.98	5662.58	6425.06	4735.58	2969.7	2802.22	2871.54	2970.59	3223.18	3463.2
Argonaute 2	NM_140518.1	CGGTGGATAAGCTGCCGTTAAATAGCCAAAATCCGGAAGTGACTGTGACAGATCGTAATGGTCGTACTTTGCGCTACACGATCGAAATCAAGGAGACTGG	1019.35	828.63	1658.12	1159.6	1437.82	1090.8	989.04	1193.74	1137.91	1116.84	1499.05	1356.36
Ars2	NM_136359.2	CAGGACGAGAACATTTCTGACTCGGAAGTGATGCGCAAATACACCGAGTATAAAACAGACTTCAAGCGCCAGCAGCTAAACGAGTTTTTCGTGGCCCACA	587.51	498.87	760.4	599.62	467.68	363.79	1310.99	1062.08	1283.49	1305.53	1311.12	1494.06
Attacin A	NM_079021.2	CGAGCAAGTGGACGAGTGGACCGTTTGCCAACCAGAAGCCAAACTTTGGTGCTGGCCTGGGTCTATCTCATCATTTCGGCTAAGCCTGCGTATTTGATAT	0.61	0.94	7.72	7.32	169.69	143.8	12.88	21.94	10.04	10.2	39.33	34.43
Attacin B	NM_079022.2	CAAGTGGACGAGTGGTCCGTTTGCCAACCAGAAGCCAAACTTTGGTGCTGGCCTGGGACTTTCCCACCACTTCGGTTAAATATTACCCTGGTATAGATGT	4.85	0.47	54.93	37.21	850.11	576.91	61.82	37.3	25.1	30.6	87.41	123.93
Attacin C	NM_079005.3	TCTGGATGCCAAGGCATTTGCCTCGCAGAATCAGCTTGCCAATGGCTTCAAGTTCGATAGAAATGAAGCTGCACTGGACTACTCCCACATCAAAGGTCAT	1.21	0.94	4.29	1.83	14.07	12.03	15.45	8.78	8.37	15.3	13.11	3.44
Attacin D	NM_079667.2	GCCAATCTCTTCCAGAGCAATAACGCCGCTCTGAATGCCACTGCATTTCACAGTCATAGCCGATCGCACGATCAGTTTGGCGGAGGACTCAATTTGCAAA	2.42	1.41	51.49	34.77	459.41	344.31	2.58	26.33	36.81	33.15	133.3	117.05
Belle	NM_080522.2	TTTTCAACGAAAAGAACCGCAACATTTGCTCCGATCTCTTGGAGCTGCTGATCGAAACGAAGCAGGAGATCCCCAGTTTCATGGAGGATATGAGTTCGGA	1139.28	1073.83	1084.82	742.97	784.72	617.59	1352.2	1327.6	1596.42	1728.81	1861.79	1965.69
Bendless	NM_078595.1	TCGGCCATAACTGCAAATAAAGTTCAGCAATAACTTGGCGCTGTTACGATCTCAACGAGAAGGTCCAGACTCAACCCGCGTTTCCAGTTCACCGCGTAAA	1152	1054.1	1227.28	988.19	1106.71	893.72	471.34	495.93	485.28	604.32	535.37	519.82
CG13077	NM_136146.2	GCATCAAGAAGCTAATCACACCATTGCTGAACAAGACGTTCCACAACTTCCTGGGATTCGCGTGCTTTGTGATCGCACTGGTGACCCAGTACTATGGCTA	10.3	6.58	3.43	3.05	1.66	6.3	5.15	4.39	10.04	5.1	10.93	13.77
CG13422	NM_137639.1	CAGAGGTATGTGGTTGGGCAGGGGGATTCCCAGAGAATCGATGTCAACGGCTCCAACGGCGGTCGCCAGCCGATTGTGGCCAACGGCCATAATACGTTCA	1.21	0.47	3.43	1.22	1.66	2.29	2.58	2.19	3.35	5.1	2.19	3.44
CG13905	NM_138228.1	GGGCGTGGATGTGGGTGGTGTAGACGCCCTTATCCGTTATCAGTTCGGTTGGAGCAACGTCACCTTTCCGAGCTACGATTACACAGATTACCTGTACTAG	2.42	3.29	3.43	6.71	7.45	9.74	5.15	8.78	3.35	12.75	6.56	3.44
CG14567	NM_141100.1	CACAGCCGTCGAGAATATCACCGGAGTGGACATAGCTACGAGATTTGGAGAGCCATCCAGTTCGCAGAGGCCAGCTCTAGTCAATCTACCGTTTGGAGCC	3.63	2.35	6.87	2.44	876.6	588.37	12.88	6.58	8.37	2.55	8.74	3.44
CG16978	MassFly2_001.1	CTCCTATTCGGAATCATTTGTGCTGCTCTAATTGCCGGCCATCCGCACGACCTTATTGAAGATCCGGAAGGTACCAATGATGCTTTGGAGGAATCTGGCA	1.82	1.41	2.57	4.88	9.11	4.58	10.3	13.17	6.69	10.2	6.56	6.89
CG30080	NM_166115.2	CTGTTCCCATTCTACCCACCTATTCTCAAGCCTGTGGTACTCCTATGCCCCGGAAAACGTCCCTCTGCCGTACACTCTTTGATTATGGTCCTCTAAACGA	0.61	0.47	0.86	0.61	2.48	1.15	18.03	6.58	10.04	12.75	2.19	10.33
CG4325	NM_130613.2	GAATTATGAGGGAGTACGAGAATCTACTTTACGAGACGGGCGTGTACCGAGAAGAGATCGAATATCTTAACCAGCGGATCGGAGCCCTTACTGTCCTCAA	3.03	4.7	33.47	23.79	16.56	11.46	10.3	6.58	26.77	45.9	32.78	24.1
CG6639	NM_135996.2	CTACGAAAGCCTGGAGGTACGGTTTTAATTGAACCAAATGGCCCCGAAGATGATAAGGTTGGAGTAAACGGAATAAATGCACAACTATCGCCTACACGCG	1.21	0.94	7.72	0.61	2.48	8.02	105.6	70.22	21.75	38.25	152.96	141.14
CG6687	NM_142170.2	AGTACCAACTATGCACACCTTCAGTTTGGTCCTGTTGGCCCTCCTTCCCGTAGTAACCATAGCTGCCTTGGACAAGCCGGAGCTATCATTTCTAAATGAA	1.82	1.41	4.29	2.44	5.79	3.44	30.91	57.05	8.37	22.95	21.85	20.66
CG7219	NM_135328.1	TTTCGAGGGCAGTCCGGCGACAGCACGATACAATATCAATGCTTATGTGGCGCAGCACACAAAGAATCACATCGAGAACATCATCGCCAGCGATATTCCG	4.85	7.05	18.02	12.81	403.12	333.43	7.73	8.78	10.04	5.1	24.04	6.89
CG9080	NM_136806.2	GATCGTCCAATATGAAACAGTACCTGGTGCTTGCCCTCGTCTTTGCGGCCATTCTGGCCATGATCAGCGGCCATCCTCTGGAGGAACAAAAGATCACGCT	1.21	1.41	0.86	2.44	0.83	5.16	92.72	94.36	21.75	40.8	45.89	75.74
Cactus	NM_057595.3	CAAGATCAAACGGCCGCCATTAACAAGCAAAAGGAATTTGCCGTGCCAAACGAAACCAGTGATTCGGGCTTCATCTCCGGCCCGCAATCCTCGCAGATCT	543.29	508.73	665.14	539.85	3242.33	2544.82	625.88	539.82	1040.85	1155.09	1780.94	1907.17
Cecropin 2	NR_002089.1	CGCATGCCGGTTGGCTGACGGATATAAAGAAGAAATCTGAGGAGACTTTTAAATACTTAAAAAACGCAGCATTGGAGGTCATTGACGTCGGCCAAAAAGC	7.27	5.64	10.3	12.81	18.21	8.02	25.76	24.14	10.04	25.5	13.11	27.54
Cecropin A1	NM_079849.3	GCGTTGGTCAGCACACTCGGGATGCCACAATCCAGGGACTGGGAATCGCTCAACAAGCCGCCAATGTCGCCGCAACTGCCCGAGGTTGACCACGATGATT	118.71	101.93	797.3	591.08	3537.01	2773.98	388.92	364.27	220.89	191.24	472	430.32
Cecropin A2	NM_079850.3	CACTCGCGACGCCACAATCCAGGGACTGGGAATCGCTCAACAGGCCGCCAATGTTGCAGCCACTGCTCGAGGTTAACCACGATGACTATCTAATAAATAT	32.71	27.25	1043.62	790.55	6302.55	5111.98	146.81	166.77	158.97	183.59	456.71	430.32
Cecropin B	NM_079851.2	GGGAAACTCAGAGGCTGGTTGGCTTAGGAAGCTGGGAAAAAAAATCGAACGCATTGGTCAGCATACCAGGGATGCCTCAATCCAGGTCCTCGGAATCGCC	79.34	65.76	98.7	85.4	439.54	314.52	260.14	206.27	63.59	53.55	159.52	168.68
Cecropin C	NM_079852.2	GGAAGCCGGTTGGCTGAAGAAACTTGGCAAGAGAATCGAGCGCATTGGCCAGCACACCCGGGATGCAACCATTCAAGGACTGGGAATTGCGCAACAGGCC	290.12	209.04	163.07	111.63	225.15	179.89	167.42	223.83	45.18	58.65	118	89.51
DREDD	NM_057901.3	CAAGAGATTGAATCGGATAACCAGCAGTCGTACTGTTCCACACAAATAGATGCTCTTAAGTTGACCCGGGAGAACGCAGGAATCGCCTTGATTATCAACC	285.27	259.77	435.99	337.33	310.41	232.02	515.13	493.73	470.22	502.32	520.08	605.89
Ddc	NM_165280.1	TAGCTGTTCTAAACCAGGAGGGCAAACTGAACTTGGAGCAAAGATTTAGTTCGGAACGGAAGTAAAGCTCGGCAACAAGTGCAAACAATTAAAAGCAGTT	2.42	1.88	4.29	10.98	3.31	3.44	195.75	162.38	179.05	173.39	148.59	199.67
Defensin	NM_078948.2	TCTTCGTTCTCGTGGCTATCGCTTTTGCTCTGCTTGCTTGCGTGGCGCAGGCTCAGCCAGTTTCCGATGTGGATCCAATTCCAGAGGATCATGTCCTGGT	1.21	4.23	2.57	1.22	4.14	8.02	12.88	4.39	6.69	7.65	15.3	6.89
Dicer-2	NM_079054.3	AAGCTACACGTTCGAGTGGCCAATGCACCACTTGAAGTAATTATCCAGAACTCCGAACAGCTGGAGCTGCTCCATCAGTTTCACGGAATGGTATTCCGCG	87.22	83.14	188.81	123.22	138.24	116.87	195.75	175.55	279.46	260.09	310.3	206.55
Drosocin	NM_079020.2	AAATCAGTTCGATTTGTCCACCACTCCAAGCACAATGAAGTTCACCATCGTTTTCCTGCTGCTTGCTTGCGTTTTTGCCATGGGTGTGGCCACTCCCGGC	1.21	1.41	37.76	26.84	169.69	147.24	41.21	32.92	33.47	38.25	67.74	72.29
Drosomycin	NM_079177.2	GCAGCCCCAGTCTGAAGTGCTGGTGCGAAGGATGCTAAATCCATGAGCAATTAGCATGAACGTTCTGAAAAGCGCGTTTAGCTCTCCACTACTTACACAT	12.72	10.8	108.14	85.4	51320.2	45801.6	41.21	32.92	46.86	45.9	253.48	199.67
Drosomycin 2	NM_168019.2	ATATGGCTGATGCCGATTGCCTTTCCGGCAAATACAAGGGTCCCTGCGCCGTCTGGGACAACGAGATGTGCCGACGTATTTGCAAGGAGGAGGGACATAT	3.63	2.82	13.73	7.32	2262.26	1962.75	33.48	30.72	38.49	45.9	39.33	30.98
Drosomycin 3	NM_168020.1	ACTGTTTTGGCACGTGATTGCCTATCTGGAACTTTCGGAGGTCCTTGCTGGGCCTGGAGTGGAGAAAAGTGCCGCCGTCTCTGCATTGAGGAGGGACATG	5.45	8.46	12.02	8.54	16.56	8.02	66.97	37.3	46.86	20.4	52.44	44.75
Drosomycin 4	NM_168021.1	GGCTCAAATTAAAGGATTGTTTGCTCTCCTCGCTGTGGTGACCATTGTCCTAATGGTGGCCAACTCGGCTTCGGCCGTGGATTGCCCATCTGGAAGATTC	1.21	0.94	6.01	1.83	5.79	3.44	12.88	10.97	5.02	5.1	4.37	27.54
Drosomycin 5	NM_139546.1	TGGCCACTGCAGTCCCAGTCTGAAGTGCTGGTGCGAGGGATGCTAGGCCATCCTTCAAGGCGCGTTGCTCTAAATTGCCGGAAAACTACTAAATGTTATA	1.82	2.82	2.57	4.88	12.42	6.3	110.75	76.8	36.81	28.05	50.26	72.29
Drosomycin 6	NM_168028.1	GAAGCCGATGCCGACTGCCTTTCCGGAAGGTACAGAGGTCCCTGTGCCGTCTGGGACAACGAGACATGCAGGCGGGTTTGCCGAGAGGAGGGACGAGGAC	2.42	0.47	0.86	3.66	12.42	8.59	2.58	2.19	5.02	5.1	4.37	3.44
Drosomycin-like	NM_168027.1	GTCTTGATGATAATTTTCCTGGGAGCGGAAGAATCACATGCCGACTGCCTTTCCGGAAGATATAGGGGTTCCTGTGCTGTGTGGCACAGGAAGAAGTGCG	0.61	0.47	2.57	3.05	3.31	4.58	7.73	6.58	13.39	12.75	4.37	10.33
Dscam	NM_078925.5	AGAACCGGATTTCAGCGCTAGTCGGCGAATCGCGAGAGCGTGCGAGTATTTGTGTGTGCGTGTGAGCGTTTGTTTTGGGACACCGATACGGATACGGGTA	2836.38	2422.93	3405.5	2393.01	3351.59	2579.76	2905.31	2753.94	3279.85	3467.82	3725.77	4427.11
ETEA/Faf	NM_058040.3	TGTTTGTTTGCCGCTGGATTTCGCAGTGAGAACGCGTCGGCCTGCGCGGTCACACTAGTCATTCACAACCAAATTCATCGGATCATTGGCAGAAAGGCAA	2.42	2.82	3.43	6.1	4.14	7.45	10.3	8.78	11.71	10.2	8.74	6.89
Effete	NM_169601.1	CACACCATTCCTCTCGCTCGGGCTTACACTTCGGTGTAACGATTGTGCTTCGTTGCGTTCTCAGCTCACTAACGGTCGTCTCTATCGCACAAACGGTCGA	364.62	316.61	273.78	169.58	136.58	117.44	267.87	298.44	297.86	418.18	349.63	447.53
FADD	NM_142749.2	TTCGTCTGTGTCGCGCCCTGGGCGATTGTGGTCGCAATGATCTGCGCAAGAGGGTGGAGCAGATAATGTCGCACTAGAACGCATTCACTTATATGCACTT	368.86	348.08	645.4	475.19	613.37	461.18	466.19	377.43	436.76	433.48	454.52	499.17
Fst	NM_079570.2	AGAGGTGGAATAGCCAAAATCAGTGGAATCCAAATGGCAACGGTCAGGGTCAGTGGGATGGCGAAAATGGTCAGGGACAATCTCACGGAAACAATCAAGG	1.21	1.88	4.29	1.22	0.83	0.57	7.73	4.39	1.67	2.55	13.11	6.89
IM1	NM_137475.1	GAAAAAGGACATAGTCTACAAACTAGAACACAAAAGCTGTTACCATTTTTTACTGGAATAATACATAGAATTAAAAATGCAAATCAAAGAAATACATACA	1.82	0.47	0.86	1.22	1.66	2.29	2.58	2.19	3.35	2.55	2.19	6.89
IM10-RB	NM_165981.2	GCACTCAGTTGAAGCTGGGCTCTGGAACAGATCACAATGAAATCGTTTGGATTGATTGCACTGGCTATCTGTGGCGTTATCTGCGTCGCTGCGGAACCAC	2.42	0.47	3.43	3.05	4.14	5.16	7.73	6.58	8.37	5.1	4.37	17.21
IM14	NM_001038873.1	CTTTTTCTTCGCTCTGATTGCGGCTTTGGCGACGGCGGAGGCTGGCACCCAAGTCATTCATGCTGGCGGACACACGTTGATTCAAACTGATCGCTCGCAG	20.59	20.2	76.38	66.49	333.59	303.64	15.45	13.17	13.39	15.3	32.78	41.31
IM18	NM_001032276.1	TAACCCAATAATCAGATCTATTCTCAGCCGCTTCAGAGGCTGCACCATCAGAAGTTATCTGGTTGTCCTGCCCGATCAGAGTCGCATAGAAAATCAACTA	0.61	0.47	3.43	3.05	0.83	0.57	2.58	2.19	3.35	5.1	6.56	6.89
IM2	NM_166277.1	ACCTCAAATCCAAAGCACCATATTTATACTCTCACTCTTGTACTAAAATGAAAACTAGTAGTAAAAAATACATCGCCAATTACAAATAAAATGGTGAAAA	1.21	2.82	2.57	3.66	9.93	10.89	10.3	4.39	3.35	7.65	13.11	10.33
IM2-like	NM_144109.1	GTCTGCTCGCCATGGCAGTGGCTTCTCCGTTAAATCCGGGTAATGTCATTATCAATGGAGATTGCCGTCATTGTAATGTTCGCGGAGGCTAAATTGGAGT	0.61	0.47	3.43	3.05	28.97	29.79	18.03	2.19	8.37	2.55	15.3	24.1
IM23	NM_137474.3	AAGTGCCTGATTCTGTCCTTTGCAATTTTCGTTGTCCTGGCTTCCCAGGCTACGGCCGGAAATGTGATTATCGGCGGAGTATGCCAGGATTGCAGTCCGC	1.82	0.47	1.72	2.44	6.62	5.73	2.58	8.78	3.35	2.55	6.56	3.44
IM3	NM_144111.1	TTGTCAACGGCTAATACGCGGGAGTCAAGCTCAGAATTCAACCACAAAAACCAACAACATGAAATTCCTATCACTCGCCTTCGTTTTGGGTCTGCTGGCT	5.45	1.88	1.72	2.44	124.16	131.77	20.61	13.17	15.06	15.3	69.93	137.7
IM4	NM_144038.2	CCGTGCTCATCCAGACCGACAACACCCAGTACATTCGTACTGGTTAGGATTAGAGAACCATGTTGACCCAACATTTGACATTTGCCTATCCATTTGGACT	52.09	69.05	59.22	51.24	46.35	54.43	20.61	19.75	8.37	10.2	8.74	27.54
IMD	NM_133166.2	GCGAGCTCAGCGACCCAAACTACAATTCAATGGATGTGGTGCATTCCGCCAATATTCCGGGCACTCTCAGTAACGTCCAGACAAACAACACCATGAACGT	277.4	248.96	326.99	289.75	318.69	265.25	661.94	542.01	562.26	573.72	653.38	650.64
Metchnikowin	NM_079028.2	TGGGTGTGATGGCCACGGCTACATCAGTGCTGGCAGAGCCTCATCGTCACCAGGGACCCATTTTCGATACGAGGCCGTCGCCCTTCAATCCTAACCAACC	1.82	0.47	34.33	23.18	455.27	406.76	2.58	4.39	18.41	10.2	17.48	20.66
MstProx/ Toll-3	NM_141462.2	GGCCATCATTTATTGTCGATTGCAGAGGAGAAGGACTTCTACAGATGCCTTCACTTTCAAGCAGGGTTACCTATGTGGACCTAAGGAATAACAACCTTAC	1.21	1.88	3.43	4.88	2.48	1.72	2.58	4.39	5.02	5.1	2.19	3.44
MyD88	NM_136635.2	CAAAACAACAAACCGGAGCGGACGCACTCGAAAAAAGCGAAACGAATTTATTTCTGTGCTTAGGGCGACACTGTGTGCGTGCGCCACTGATTGTGAGTGT	250.14	220.78	987.83	752.73	1044.63	799.19	288.47	230.41	384.88	402.88	314.67	389.01
NijA	NM_140153.4	GGGAATGATGGACCTGGCACTTCTCTCCGCGAATGCAAATCAATTGCGTTATGTTCTGGAGACGAGCTCACAACATCCTTACTTTTATCCCAGTCTGCTG	1.82	1.88	988.69	758.22	1105.89	938.98	56.66	48.28	532.14	451.33	1077.31	1201.45
Nos	NM_078817.3	TTCACCTGTTGGCTGCATTTTAAATCAACGAGGCAAACAATCAGCGCAGAGGAGCTGCTCCACGTTCCCCGGACAAGATGTCGCAGCATTTCACATCGAT	1.82	3.29	10.3	11.59	9.93	12.6	28.33	17.56	30.12	35.7	39.33	27.54
PGRP-LC	NM_001169926.1	TGTCGGACGCAAGGCCGTCACAGTTACAGTGGTTTTTGTAACTTTAACCTTCCTGCTGGGTATCGTACTGGCCACCACCACAAATCTCTTCGGAAAGACG	4.85	7.05	375.91	378.2	533.9	411.34	46.36	65.83	103.75	109.64	275.34	323.6
PGRP-LE	NM_132850.2	GCCACTGCCCTTGCAACTGCCTGTTAAATATGTGGTTATCTTACACACAGCTACAGAGAGTTCAGAAAAGCGGGCGATCAACGTAAGACTTATCCGTGAC	7.87	3.29	18.88	17.08	29.8	20.05	64.39	39.5	38.49	45.9	39.33	37.87
PGRP-SB1	NM_140660.1	CATCCATCATTCGGACAATCCTAATGGCTGCTCCACATCCGAGCAGTGCAAGCGCATGATCAAGAACATTCAGTCGGATCACAAGGGTCGCCGCAATTTC	3.63	1.88	3.43	1.83	4.97	4.58	15.45	10.97	3.35	15.3	6.56	3.44
PGRP-SD	NM_139888.1	GAGCTTGTGCGGATGATGTTACATGCTCCCAGCACATGCAAAATCTGCAAAACTTCCAGATGTCCAAGCAAAAGTTCTCGGACATTGGCTACCACTATCT	5.45	4.7	30.9	17.69	168.86	115.73	10.3	19.75	3.35	15.3	8.74	3.44
Pellino	NM_079742.2	GATGGCACACTTATTGATCTCTGCGGCGCAACCTTGCTTTGGCGTTCCGCCGAGGGCTTGCAGCATTCGCCGACCAAACACGATTTGGAGAAACTTATCG	48.45	45.1	333	249.49	313.72	236.61	347.71	351.1	689.44	670.61	723.3	750.47
Relish	NM_206467.1	CATGATTTGCACGTGTCCAAGGAGCGCGGCTATGTGGCGCAATTTATCAACATGGGCATCATACACACCGCCAAGAAGTACATATTCGAGGAACTGTGCA	414.28	331.64	1262.47	1091.89	2192.73	1751.35	937.53	897.5	863.47	989.35	2998.1	3167.14
Sos	NM_057249.4	TTGAACAATTTTAATGGAATCCTCTCGATTGTCGCGGCTATGGGCACGGCATCTGTTTATCGACTGCGGTGGACATTCCAGGGATTGCCCGAACGCTACA	125.38	120.72	228.29	159.82	118.37	100.83	370.89	256.74	421.7	334.03	461.08	413.11
Tehao/ Toll-5	NM_058090.2	AAGTAGTGTGAATCGCTCGATGTTCAAGGGCACCAACAAGTTGCAGCTGATCAAGATGAATGGCAACGACGATCTCATGGAGCTTCCGGGTGAAATTTTC	1.82	0.47	0.86	1.22	1.66	4.01	2.58	8.78	20.08	38.25	13.11	17.21
TepII	NM_078782.2	CAAGCACGACGATGGCTCATATAGTGCATTTGGAAAATCGGACGCTTCGGGCAGCACTTGGCTTACCGCCTATGTCATGCGTTCCTTCCATCAAGCTGGA	1106.57	1115.17	793.01	523.99	1111.68	862.21	497.1	412.54	401.61	446.23	546.3	599
Toll	NM_079794.2	CACATCTGCCGGATTCACTCTTTGCACATACCACCAATCTGACGGATCTGCGTCTGGAGGATAATTTGCTAACCGGCATTAGCGGCGATATATTCAGCAA	62.99	58.72	340.72	261.69	393.19	308.79	25.76	10.97	75.3	101.99	65.56	65.41
Toll-4	NM_078795.2	ACTTTCCCTCTTCGGAAATCCGTGGACTTGCAGATGTGAAGATAAGGACTTCCTGGTATTCGTAAAGGAGCAAGCGAAAAATATCGCAAACGCTTCAGCT	0.61	1.41	5.15	1.83	1.66	4.58	7.73	6.58	5.02	15.3	4.37	3.44
Toll-6	NM_079357.2	TGAGATGCCGAGACGTGTGCCCATGGATACCTCTGAGTTGTATATCGATGGCAACAACTTTGTTGAATTGGCGGGACATTCGTTCCTTGGTCGCAAGAAC	1.21	3.29	2.57	3.66	9.11	12.6	15.45	6.58	21.75	20.4	17.48	13.77
Toll-7	NM_079073.1	TGCTGCACTGGCTCTTCTCTTTCTGCTCGTGGTCATCGCCATGGTCTTTGCCTTCCGCGAATCCCTAAGGATCTGGCTGTTTGCCCATTATGGCGTTCGA	2.42	0.94	19.74	10.37	12.42	12.6	12.88	8.78	5.02	12.75	8.74	10.33
Toll-9	NM_140957.2	ATATGGGATGTGATCGTATTAGTATGCCTGTTCCTTGGAAACGTAAGGGAAGCATACACCGAGTTTTCGATCCAGGATGGCTTGATAATAGAACCAGATT	1.82	1.41	4.29	3.05	6.62	8.59	56.66	35.11	87.02	84.15	91.78	92.95
Tollo/Toll-8	NM_080018.1	TGATCTGCATTTCGCTGGTGTTCATCTTCCGTCAGGAGATGCGTGTGTGGTGCCACTCGAGATTCGGAGTCCGACTCTTTTACAACGCCCAAAAGGATGT	18.78	20.67	769.84	552.04	360.9	277.86	437.86	405.96	1022.44	1167.84	1070.75	1497.51
Transferrin 3	NM_079035.2	GTGTTGGTGGATCAGGAAATGCGCGTGAAAGCTCAGCGGGATTACAATCTAGTGCCATTGCTATACGAGTTCGCAGCGGATATGCATGATCGGTATGTGA	73.29	56.37	1003.28	871.07	1403.88	1097.67	79.84	96.55	251.01	244.79	441.41	413.11
Turnadot A	NM_080517.2	GAGGCTGACAACCTTAGAATTGCTGAAATTATCAAAAACGCCCAGGACGATGACTCCAAAATCAATAGCACCCAGGAACTACTTGACATCTATAGGCGTT	2.42	1.41	30.9	16.47	14.9	14.32	448.16	381.82	507.04	647.67	537.56	654.08
Turnadot M	NM_078758.2	ACTTGAACACACGCGCCCATGATCTCTTGAGGCGTTACAAGGAGGAAAATGCTCGTGTGGTCTTGGTGGACGGTACTCCCGCACAAGGCGGATTCTGGTT	3.03	1.41	18.88	7.32	13.24	9.74	33.48	54.86	58.57	28.05	32.78	37.87
UEV1a	NM_139702.2	TCCGCCGAGTTGCCATCGGTGGCAGCGTATGCTTATTAATGAACGTAATAAAGATCGAGTGCGGTTATTGTGGCAAGAACAACAACCAAATGCAAGCTAT	3071.99	2708.06	2171.35	1828.76	1787.13	1477.51	1622.64	1590.92	1343.74	1323.38	1315.49	1624.88
Vago	NM_132452.2	GCAGCATGATTTATTTAGTGGCCATGATGTCATTGATCATCGGTGGCAGCCAAGCGATTCCTTATCGACCCTCGGCGTATCTGTACAATCAGCAGTACTG	1.21	3.29	15.45	18.91	7.45	5.16	5.15	8.78	20.08	20.4	8.74	3.44
akirin	NM_001202129.1	TCATTTGGAATCGAGGCAATAATCAGCATCTACCGACAATCAAGCAAGCCATCTATCTATCAGAAGACCACCGGGTAGTAGAACCTCAATCATAGCGATG	1459.07	1333.13	1525.09	1346.87	1189.49	958.46	1918.84	1805.97	2153.66	2228.58	2370.95	2368.47
caspar	NM_137236.3	GAGAAGTTTGTTTTATATGGCTGGGATATGACCTACGAGAGCAACAAGGACATGTTTCTCTCCTCGTTGACGGCCTGCATTAGCAGCAACGCCTCTCTGA	302.84	313.32	480.61	340.99	409.74	310.51	417.25	419.13	497	527.82	522.26	540.48
cnk	NM_166223.1	AGAGCTTTGCTCCAACGAAGAAACACTATTTGTGGATGCGAGTATCTTAGCCTGAAAAACTCGGATCTAGTCGTTCCATCGTGGCACGAAAGAAAGCCAG	235	221.25	390.5	295.24	226.81	177.03	355.44	364.27	476.92	502.32	478.56	512.94
dIAP2	NM_176182.1	CCATTTCCAATATTCAGCCCGCTTCGGCTTTGGCGCAGGCTGGCCTATATTATCAGAAAATAGGCGACCAGGTGCGCTGTTTCCACTGCAACATTGGATT	63.6	78.92	116.72	90.28	105.13	95.1	95.3	89.97	90.36	117.29	104.89	137.7
dTAB2	NM_137564.2	GCATGCTCGACTTTGAAACTGTGATAGCATTTAAACTAGTAGGCGGCAGGTTCATTATCCACTGCATGGCTCCACCTGAAAGACATGTGCGAAACGAAAA	264.07	256.95	641.11	477.02	536.39	480.66	661.94	489.35	731.27	726.71	933.08	974.24
dTAK1	NM_079356.2	GCTCAATGACCGAAAATACCTCATCAACATCATCGGACATCACGCCGACGAACTCGGGCCAACTGGACAATAATCCGCTATTCTATATGGTCACCAATCG	296.18	249.43	392.22	310.49	269.85	203.95	643.91	550.79	570.63	573.72	600.93	633.43
dUSP36	NM_139729.2	CATTGGCTCCACGGATACGGGCAGCTTTTACAACTTCGACGACAGCTACGTGCGGCCAATCGCAATGCACAGTGTGTGCAACACAAATGCCTATATAATG	794.04	736.56	913.17	746.63	709.39	529.36	785.57	682.45	1132.89	1264.73	1051.08	1297.84
diptericin	NM_057460.3	TGAGAACAACTGAGATGCAGTTCACCATTGCCGTCGCCTTACTTTGCTGCGCAATCGCTTCTACTTTGGCTTATCCGATGCCCGACGACATGACCATGAA	0.61	0.94	72.09	64.66	767.33	790.6	2.58	2.19	6.69	5.1	13.11	13.77
diptericin B	NM_079063.2	CCCTGCACAGAGTGCGTCGCCAGTTCCAATTGAATGGCGGTGGCGGTGGAAGCCCAAAGCAAGGATTCGATCTGAGCCTCAACGGACGTGCTCCCGTTTG	2.42	6.11	76.38	75.03	888.18	803.2	10.3	6.58	23.43	20.4	41.52	27.54
eiger	NM_165735.2	AGAGGATCCATCTGAAGGACATTCACAACGATCGCAATGCAGTTCTGCGGGAGGGAAACAACCGAAGCTACTTTGGCATCTTCAAGGTGTAAATTGGAGA	677.15	573.09	808.46	699.05	663.86	493.27	213.78	221.63	254.36	244.79	268.78	210
hop	NM_078564.2	GTACGGCCTAACGCTCGCCGATCCGTACACAATGGTCATGGAGTATTCGCGGTATGGTCCGCTCAATAAGTTCCTGCACTCGATGCCCAATGTAACACTG	227.13	204.81	353.59	264.74	208.6	163.28	404.37	401.57	354.76	430.93	445.78	423.43
ird5	NM_080012.2	GCAAAAACGTGTTGTCTTGGATATGCTCTACGTGCTAACCAAAGAGCAAGCAAGATACGAAATGCTCGTGTCAGGAATAAACGAGCGAGCGTTGTCGTTG	131.43	131.53	224.86	181.17	168.86	118.02	211.2	147.02	175.71	150.44	166.08	213.44
kenny	NM_079132.2	CGTATCTGAGAAACAGTCCCTGATCGACAACATGCGCGTGGAGATTGACAAACTGAAACAGCTAAATCACTCGTTTGAGTTCGTACCAGAGTATGCAACC	677.15	611.6	1122.58	911.33	1120.79	893.72	973.59	941.39	896.94	836.36	1110.08	1036.21
mmp1	NM_001202076.1	ACAGCAACAAAATGACAAACTGCCAAAGTTCAGTGTTCATAGTCGTAGGCACCCTGTTTTCCATCATGGCAGCGGCTCAATCGGCACCCGTTTCCACCAC	403.99	373.45	1500.2	1093.72	2052.84	1397.87	4788.09	4599.41	2208.88	2338.23	3201.32	3019.11
nucleostemin 4	NM_136211.3	AAGAGCTTGATCGCACCGAGAATCGCTACTTTAAGGAATACGTGGACGAGCTGCAGAAAAAGCAGCGTGCTGGAGATTCGAAGGAGCTTTCGCTGTTTGA	173.22	161.59	153.62	114.07	148.17	111.72	128.78	160.19	117.14	130.04	139.85	165.24
outstretched	NM_080356.2	AAGCGCGTGCAGCGCACGTGAAATAGCATACACAACATTCCCATATCTTTCCATTTCCCCTTACCTCAGGACTCGCCCCTTTCCTCTGTTCTACAAACCC	0.61	1.88	6.87	1.22	1.66	5.16	15.45	8.78	10.04	5.1	17.48	6.89
pirk	NM_137754.1	AACCGACAGACTGGACGGTGATTTTTACGAGTGATTAGCAGCGGAAAGAAACGATACCGGCGGTAATTCACACCAAAATGGGCGTTCGTGTGATAGAAAC	3.03	6.58	58.36	38.43	83.6	61.87	1030.25	967.72	513.73	502.32	786.67	750.47
puckered	NM_079549.2	GCAATCAGCAAGCCAAATCTGCTGTCACCCACGCGGCAGTTGGCTCTGTTCAAGCGGAATTCGCCCGCCAAACTGCGATTGGATCTGGAGTCCAGCTATG	48.45	46.97	99.56	65.27	48.01	29.22	404.37	353.29	299.54	334.03	343.08	433.76
punch	NM_079077.2	GAGGATGTTCTCAATGGCGCCGTTTTCGACGAGGATCATGACGAAATGGTGGTGGTCAAGGATATTGAAATGTTCTCCATGTGCGAGCATCATCTGGTGC	16.35	12.68	30.04	23.79	47.18	25.21	260.14	230.41	105.42	79.05	163.89	182.45
sulfated	NM_080248.1	GTCAAACGGAAGTATTCCAAGGATATGGAAGTGCAAGCGCATTCGATTCATTGGAGCAAACGCAGTCGCATCGGTTTACACCGCGAGCAGAATGCTATTG	14.54	14.09	180.23	111.02	490.03	345.46	20.61	28.53	174.03	170.84	233.82	265.08
unpaired2	NM_133049.1	CATGCAACAGTCACTGACGAGCACTCTTCTACTCAATTTACAGGTGAAGCTAAAGACTTGGTACCGCCACATGCAGACCTTCGTGGGCAGCTTCTCATAT	1.82	0.47	7.72	5.49	7.45	4.01	20.61	28.53	36.81	7.65	30.59	17.21
unpaired3	NM_001103544.1	TAAACATCCAATATTTATTACTCACGCCACGCCACACCAGTCACGACAAATCACGAGGAATCCCCGACAATCACAAGGCTATGAAAAACCGAATAAGTAA	6.06	3.29	24.89	22.57	22.35	20.62	3837.68	3126.99	3212.92	3391.32	3727.96	3752.37
NEG_A	ERCC_00096.1	AACCGCCGCATACGGCCGATTGTCGCAGCCCGGGTCGATTATAACAACGGTGCAATCTCAGCTAAACCGACGCAGTTTTGCTCCTTGGATTCTGAGCCCG	9	5	8	13	9	9	5	12	11	5	11	5
NEG_B	ERCC_00041.1	GCACTGGCATTGGTCGTTTCAGGAGGCCATACAGAACTGGTTTATATGAAGGAACATGGATCATTTGAAGTCATTGGGGAAACCCTTGATGATGCGGCAG	2	4	9	5	4	2	4	2	2	2	8	1
NEG_C	ERCC_00019.1	GTACAGGCTGCTGGCTCATGTTTCCTTCTACGCTGCACTTGCGGGCATAGAGGTCGGTTGCGATCTATATTCGGAGATAACTATTCACCCAGCGCCACTC	2	3	1	8	3	3	2	2	5	1	1	3
NEG_D	ERCC_00076.1	AGAGATCACGTGGACCAAAGCTGATTGATTACGGGACTGGCCGTAAGTGCTGCCCGCGAGTAGATCGTCTAGATCCGGCTAAAATTCCCTGCGGTGCCTT	1	1	1	1	1	3	1	2	3	4	1	3
NEG_E	ERCC_00098.1	CCCAGATGACCTTCTCCCTCATAATCACTTAATCTGAGCGCAGGAGGCAGGCTGTATTAATTCCGGCCTCCAACCGGACCGTGGAACGACGCGACCAAGT	6	11	9	11	6	10	4	1	10	12	8	3
NEG_F	ERCC_00126.1	GGGTCCTTACCGGCTGTAAGCTCACTACAATCCAGGTACAGAGTGCGTTAACCGGCCATTAGAGGGCCGCTACACCCGTCAGAATTTAAACGTATGGGCG	4	6	8	11	6	6	3	3	13	7	7	2
NEG_G	ERCC_00144.1	ACCCGTATGAACTGTTGCCGGCTCGGAAATGTTAAGGCTCTGCGCACGCACTTTATCATTCGCAGCCTGTTCTGTCAGCGGGTCAGCCTAGGTTACGGTG	13	20	13	15	20	17	15	11	20	17	21	4
NEG_H	ERCC_00154.1	TTGGTCCGAGGAGGCATATAGGAAACGATGGGCACGCGCTATTCAGACGTTATTTGGTATGGAGTAAGAGGCCGGAAACTGGGCTCGATTGATGGATACT	4	1	3	4	5	12	8	7	4	10	5	5
POS_A	ERCC_00117.1	TCAGGCCTTGCCCTTACTAATGGCGCGTTGTAACGGGCCTTGAGGGAATGTCACTATTGAGGCACCCGTTCGACCCTCAGAGATATACCATTCCGCCTAT	6318	6771	7236	8220	6279	7247	6708	6478	8276	7241	7019	5531
POS_B	ERCC_00112.1	ATGAAAGCGCTGCTACTATGATAAGAGTACACGTACAGGTCTCGCCCGATTGGATTATGGCGAGCTGCCGCATTGACGGACATACCTTTGAACGTAATCG	2252	2421	2656	3003	2182	2761	2345	2410	3106	2681	2530	1937
POS_C	ERCC_00002.1	GCCGCTTTCGCTCGGGTCTGCGGGTTATAGCTTTTCAGTCTCGACGGGCTAGCACACATCTGGTTGACTAGGCGCATAGTCGCCATTCACAGATTTGCTC	638	730	854	926	690	842	720	707	907	772	812	616
POS_D	ERCC_00092.1	TACCTGGCATTTGGGCACTTCTTGCGTTTAAGCGGGAAAGATCGCGAGGGCCCGCTATTTGCGATACTTCCCATGTCGGTGCCGTCGCCTCTATGTACTC	153	167	166	192	182	188	163	144	226	157	191	125
POS_E	ERCC_00035.1	GGTTGAATTTGAGCGGATGGGCTCAACTGCGTCGTAACCGGTAGATACAGGGCATACGAGCCTCCCTATTTAACGGCATCATCCCGCGTAGTGCTGGTCA	40	36	41	45	29	48	27	32	47	40	42	30
POS_F	ERCC_00034.1	ACGAAGCTGTTCGGCCGCACGCAAGTACCTCCCACTTAGAAAGCGAATAACCCAACGACCGTGTTCAACCCTGGCCGTCTCTCAACCAGGTATGCAATCA	36	33	32	48	34	44	38	26	44	30	41	22
