# Supplementary material for: IIV-6 Inhibits NF-κB Responses in Drosophila
Source: Viruses. 2019 May 1;11(5):409. doi: 10.3390/v11050409 (PMC6563256; doi:10.3390/v11050409)
Supplement: Supplementary file 1 [file viruses-11-00409-s001.zip › Supplemental Table 1.xlsx]

## Sheet: Sheet1
Gene Name	Accession #	Target Sequence	Mock -1	Mock -2	EcD-1	EcD-2	EcD/PGN-1	EcD/PGN-2	IIV-6 -1	IIV-6 -2	IIV-6, EcD -1	IIV-6, EcD -2	IIV-6, EcD/PGN -1	IIV-6, EcD/PGN -2
18 wheeler	NM_057466.2	GCGATCCGATTGGACAAGAACTTCCTCACCGACATCAATGGAATCTTTGCCACTCTCGCCTCCTTGCTGTGGCTGAATCTCTCCGAGAATCACCTTGTTT	3.23	6.07	818.37	811.11	206.09	275.01	15.22	24.13	63.67	33.26	90.94	72.7
Ago1	NM_166020.1	CCCTGGGTGGTGGACGCGAGGTTTGGTTCGGTTTCCATCAGAGCGTAAGGCCCTCGCAGTGGAAGATGATGCTCAATATCGATGTCTCGGCCACCGCTTT	961.87	866.21	1417.24	1504.08	650.69	706.79	888.07	741.59	1724.76	1015.36	1368.39	1575.1
Alpha tubulin 84B	NM_057424.3	TGAGGGCGCTGAGGAGTACTAAGCGTCACGCCACTTCAACGCTCGATGGGAGCGTCATTGGTGGGCGGGGTAACCGTCGAAATCAGTGTTTACGCTTCCA	16929.5	15953.8	16743.7	18267.4	9086.55	9476.3	9328.96	8448.68	9661.96	5953.26	8413.35	8796.32
Argonaute 2	NM_140518.1	CGGTGGATAAGCTGCCGTTAAATAGCCAAAATCCGGAAGTGACTGTGACAGATCGTAATGGTCGTACTTTGCGCTACACGATCGAAATCAAGGAGACTGG	1789.78	1580.08	2879.18	2879.11	1266.75	1343.06	2126.29	1935.22	3513.19	2020.94	2478.74	2482.46
Ars2	NM_136359.2	CAGGACGAGAACATTTCTGACTCGGAAGTGATGCGCAAATACACCGAGTATAAAACAGACTTCAAGCGCCAGCAGCTAAACGAGTTTTTCGTGGCCCACA	1308.85	1238.98	1593.03	1605.35	629.8	731.74	1409.07	1253.15	2441.79	1430.11	1882.32	1860.5
Attacin A	NM_079021.2	CGAGCAAGTGGACGAGTGGACCGTTTGCCAACCAGAAGCCAAACTTTGGTGCTGGCCTGGGTCTATCTCATCATTTCGGCTAAGCCTGCGTATTTGATAT	4.03	3.37	29.79	22.83	2368.64	2484.89	27.06	35.39	88.59	43.04	1620.07	1747.42
Attacin B	NM_079022.2	CAAGTGGACGAGTGGTCCGTTTGCCAACCAGAAGCCAAACTTTGGTGCTGGCCTGGGACTTTCCCACCACTTCGGTTAAATATTACCCTGGTATAGATGT	4.84	4.72	103.29	94.32	12110.3	13038.5	64.28	78.82	265.77	125.21	3910.58	4159.87
Attacin C	NM_079005.3	TCTGGATGCCAAGGCATTTGCCTCGCAGAATCAGCTTGCCAATGGCTTCAAGTTCGATAGAAATGAAGCTGCACTGGACTACTCCCACATCAAAGGTCAT	4.03	5.39	6.95	7.94	176.41	177.92	15.22	1.61	24.92	15.65	71.91	102.31
Attacin D	NM_079667.2	GCCAATCTCTTCCAGAGCAATAACGCCGCTCTGAATGCCACTGCATTTCACAGTCATAGCCGATCGCACGATCAGTTTGGCGGAGGACTCAATTTGCAAA	1.61	3.37	44.69	41.7	13060.5	13875.4	60.9	35.39	279.62	152.6	1336.66	1440.47
Belle	NM_080522.2	TTTTCAACGAAAAGAACCGCAACATTTGCTCCGATCTCTTGGAGCTGCTGATCGAAACGAAGCAGGAGATCCCCAGTTTCATGGAGGATATGAGTTCGGA	2462.77	2176.65	1924.75	1893.26	905.14	958.48	2961.92	2667.16	3665.45	2333.96	2999.03	3279.43
Bendless	NM_078595.1	TCGGCCATAACTGCAAATAAAGTTCAGCAATAACTTGGCGCTGTTACGATCTCAACGAGAAGGTCCAGACTCAACCCGCGTTTCCAGTTCACCGCGTAAA	2046.39	1866.57	2497.8	2429.37	1043.08	1057.74	889.76	841.33	1312.25	774.73	998.27	1044.68
CG13077	NM_136146.2	GCATCAAGAAGCTAATCACACCATTGCTGAACAAGACGTTCCACAACTTCCTGGGATTCGCGTGCTTTGTGATCGCACTGGTGACCCAGTACTATGGCTA	9.68	11.46	6.95	8.94	7.69	5.97	8.46	4.83	19.38	9.78	8.46	16.15
CG13422	NM_137639.1	CAGAGGTATGTGGTTGGGCAGGGGGATTCCCAGAGAATCGATGTCAACGGCTCCAACGGCGGTCGCCAGCCGATTGTGGCCAACGGCCATAATACGTTCA	4.03	2.7	4.97	2.98	1.1	2.17	6.77	1.61	5.54	1.96	4.23	5.38
CG13905	NM_138228.1	GGGCGTGGATGTGGGTGGTGTAGACGCCCTTATCCGTTATCAGTTCGGTTGGAGCAACGTCACCTTTCCGAGCTACGATTACACAGATTACCTGTACTAG	6.46	3.37	12.91	4.96	2.75	2.17	11.84	9.65	16.61	7.83	10.57	8.08
CG14567	NM_141100.1	CACAGCCGTCGAGAATATCACCGGAGTGGACATAGCTACGAGATTTGGAGAGCCATCCAGTTCGCAGAGGCCAGCTCTAGTCAATCTACCGTTTGGAGCC	3.23	2.7	7.95	1.99	15.94	23.32	13.53	4.83	19.38	7.83	19.03	5.38
CG16978	MassFly2_001.1	CTCCTATTCGGAATCATTTGTGCTGCTCTAATTGCCGGCCATCCGCACGACCTTATTGAAGATCCGGAAGGTACCAATGATGCTTTGGAGGAATCTGGCA	2.42	1.35	4.97	3.97	13.74	18.44	3.38	8.04	16.61	9.78	12.69	18.85
CG30080	NM_166115.2	CTGTTCCCATTCTACCCACCTATTCTCAAGCCTGTGGTACTCCTATGCCCCGGAAAACGTCCCTCTGCCGTACACTCTTTGATTATGGTCCTCTAAACGA	3.23	2.7	2.98	6.95	53.86	51.53	3.38	8.04	5.54	1.96	2.11	8.08
CG4325	NM_130613.2	GAATTATGAGGGAGTACGAGAATCTACTTTACGAGACGGGCGTGTACCGAGAAGAGATCGAATATCTTAACCAGCGGATCGGAGCCCTTACTGTCCTCAA	9.68	6.07	39.73	44.68	18.14	20.61	8.46	9.65	55.37	13.69	25.38	29.62
CG6639	NM_135996.2	CTACGAAAGCCTGGAGGTACGGTTTTAATTGAACCAAATGGCCCCGAAGATGATAAGGTTGGAGTAAACGGAATAAATGCACAACTATCGCCTACACGCG	2.42	2.02	6.95	10.92	13.19	10.85	109.95	86.87	107.97	64.56	129.01	142.7
CG6687	NM_142170.2	AGTACCAACTATGCACACCTTCAGTTTGGTCCTGTTGGCCCTCCTTCCCGTAGTAACCATAGCTGCCTTGGACAAGCCGGAGCTATCATTTCTAAATGAA	1.61	3.37	4.97	5.96	7.69	9.76	11.84	12.87	2.77	13.69	19.03	32.31
CG7219	NM_135328.1	TTTCGAGGGCAGTCCGGCGACAGCACGATACAATATCAATGCTTATGTGGCGCAGCACACAAAGAATCACATCGAGAACATCATCGCCAGCGATATTCCG	4.84	4.04	18.87	15.88	12.09	11.39	3.38	3.22	16.61	7.83	21.15	5.38
CG9080	NM_136806.2	GATCGTCCAATATGAAACAGTACCTGGTGCTTGCCCTCGTCTTTGCGGCCATTCTGGCCATGATCAGCGGCCATCCTCTGGAGGAACAAAAGATCACGCT	2.42	0.67	0.99	1.99	7.14	4.88	11.84	8.04	13.84	9.78	16.92	24.23
Cactus	NM_057595.3	CAAGATCAAACGGCCGCCATTAACAAGCAAAAGGAATTTGCCGTGCCAAACGAAACCAGTGATTCGGGCTTCATCTCCGGCCCGCAATCCTCGCAGATCT	1078.07	986.2	1161.01	1039.46	614.42	601.02	767.97	601.64	1522.66	923.41	1252.06	1241.23
Cecropin 2	NR_002089.1	CGCATGCCGGTTGGCTGACGGATATAAAGAAGAAATCTGAGGAGACTTTTAAATACTTAAAAAACGCAGCATTGGAGGTCATTGACGTCGGCCAAAAAGC	8.88	7.42	16.88	21.84	115.96	157.85	18.61	11.26	35.99	15.65	59.22	86.16
Cecropin A1	NM_079849.3	GCGTTGGTCAGCACACTCGGGATGCCACAATCCAGGGACTGGGAATCGCTCAACAAGCCGCCAATGTCGCCGCAACTGCCCGAGGTTGACCACGATGATT	240.47	198.18	1910.84	1665.91	61273.5	63361.6	796.73	759.29	1370.39	831.46	7552.56	8195.89
Cecropin A2	NM_079850.3	CACTCGCGACGCCACAATCCAGGGACTGGGAATCGCTCAACAGGCCGCCAATGTTGCAGCCACTGCTCGAGGTTAACCACGATGACTATCTAATAAATAT	85.54	53.93	2661.67	2234.78	121651	129302	499.01	440.77	2131.72	1212.96	14586.9	16076.8
Cecropin B	NM_079851.2	GGGAAACTCAGAGGCTGGTTGGCTTAGGAAGCTGGGAAAAAAAATCGAACGCATTGGTCAGCATACCAGGGATGCCTCAATCCAGGTCCTCGGAATCGCC	106.52	94.37	167.84	142.96	4807.62	4891.66	610.65	537.29	495.56	277.81	1601.03	1847.04
Cecropin C	NM_079852.2	GGAAGCCGGTTGGCTGAAGAAACTTGGCAAGAGAATCGAGCGCATTGGCCAGCACACCCGGGATGCAACCATTCAAGGACTGGGAATTGCGCAACAGGCC	484.97	440.18	133.08	119.14	2532.41	2608.02	779.81	693.33	310.07	174.12	1197.07	1400.09
DREDD	NM_057901.3	CAAGAGATTGAATCGGATAACCAGCAGTCGTACTGTTCCACACAAATAGATGCTCTTAAGTTGACCCGGGAGAACGCAGGAATCGCCTTGATTATCAACC	572.12	506.92	734.94	719.78	283.58	295.63	556.52	493.86	963.43	549.74	704.28	753.89
Ddc	NM_165280.1	TAGCTGTTCTAAACCAGGAGGGCAAACTGAACTTGGAGCAAAGATTTAGTTCGGAACGGAAGTAAAGCTCGGCAACAAGTGCAAACAATTAAAAGCAGTT	3.23	8.09	7.95	7.94	3.3	3.8	147.17	152.82	171.65	123.25	145.93	166.93
Defensin	NM_078948.2	TCTTCGTTCTCGTGGCTATCGCTTTTGCTCTGCTTGCTTGCGTGGCGCAGGCTCAGCCAGTTTCCGATGTGGATCCAATTCCAGAGGATCATGTCCTGGT	5.65	2.02	5.96	5.96	104.42	117.71	8.46	3.22	5.54	9.78	29.61	37.69
Dicer-2	NM_079054.3	AAGCTACACGTTCGAGTGGCCAATGCACCACTTGAAGTAATTATCCAGAACTCCGAACAGCTGGAGCTGCTCCATCAGTTTCACGGAATGGTATTCCGCG	192.05	179.98	330.72	357.41	140.69	164.9	241.89	199.47	534.31	303.24	439.91	425.41
Drosocin	NM_079020.2	AAATCAGTTCGATTTGTCCACCACTCCAAGCACAATGAAGTTCACCATCGTTTTCCTGCTGCTTGCTTGCGTTTTTGCCATGGGTGTGGCCACTCCCGGC	8.07	2.7	68.53	55.6	4148.68	4598.2	55.82	57.91	177.18	62.6	892.52	866.98
Drosomycin	NM_079177.2	GCAGCCCCAGTCTGAAGTGCTGGTGCGAAGGATGCTAAATCCATGAGCAATTAGCATGAACGTTCTGAAAAGCGCGTTTAGCTCTCCACTACTTACACAT	19.37	20.9	99.32	111.19	2194.97	2400.27	40.6	19.3	83.05	68.47	623.92	613.88
Drosomycin 2	NM_168019.2	ATATGGCTGATGCCGATTGCCTTTCCGGCAAATACAAGGGTCCCTGCGCCGTCTGGGACAACGAGATGTGCCGACGTATTTGCAAGGAGGAGGGACATAT	12.91	12.13	8.94	15.88	112.11	110.11	27.06	33.78	49.83	17.61	76.14	86.16
Drosomycin 3	NM_168020.1	ACTGTTTTGGCACGTGATTGCCTATCTGGAACTTTCGGAGGTCCTTGCTGGGCCTGGAGTGGAGAAAAGTGCCGCCGTCTCTGCATTGAGGAGGGACATG	10.49	22.25	11.92	23.83	15.39	20.07	49.06	57.91	33.22	46.95	59.22	59.23
Drosomycin 4	NM_168021.1	GGCTCAAATTAAAGGATTGTTTGCTCTCCTCGCTGTGGTGACCATTGTCCTAATGGTGGCCAACTCGGCTTCGGCCGTGGATTGCCCATCTGGAAGATTC	3.23	2.02	1.99	2.98	20.88	23.87	13.53	6.43	8.31	13.69	16.92	24.23
Drosomycin 5	NM_139546.1	TGGCCACTGCAGTCCCAGTCTGAAGTGCTGGTGCGAGGGATGCTAGGCCATCCTTCAAGGCGCGTTGCTCTAAATTGCCGGAAAACTACTAAATGTTATA	3.23	1.35	3.97	7.94	32.42	45.56	25.37	11.26	30.45	13.69	21.15	26.92
Drosomycin 6	NM_168028.1	GAAGCCGATGCCGACTGCCTTTCCGGAAGGTACAGAGGTCCCTGTGCCGTCTGGGACAACGAGACATGCAGGCGGGTTTGCCGAGAGGAGGGACGAGGAC	2.42	3.37	3.97	5.96	2.75	2.71	10.15	6.43	5.54	1.96	2.11	5.38
Drosomycin-like	NM_168027.1	GTCTTGATGATAATTTTCCTGGGAGCGGAAGAATCACATGCCGACTGCCTTTCCGGAAGATATAGGGGTTCCTGTGCTGTGTGGCACAGGAAGAAGTGCG	5.65	4.72	1.99	3.97	12.09	11.93	5.07	8.04	13.84	7.83	14.8	8.08
Dscam	NM_078925.5	AGAACCGGATTTCAGCGCTAGTCGGCGAATCGCGAGAGCGTGCGAGTATTTGTGTGTGCGTGTGAGCGTTTGTTTTGGGACACCGATACGGATACGGGTA	4412.32	3994.68	3759.12	3858.99	1950.96	1923.47	4859.85	4438.29	6273.35	3936.24	5156.29	5368.8
ETEA/Faf	NM_058040.3	TGTTTGTTTGCCGCTGGATTTCGCAGTGAGAACGCGTCGGCCTGCGCGGTCACACTAGTCATTCACAACCAAATTCATCGGATCATTGGCAGAAAGGCAA	5.65	6.74	5.96	4.96	23.08	20.61	13.53	19.3	8.31	25.43	12.69	16.15
Effete	NM_169601.1	CACACCATTCCTCTCGCTCGGGCTTACACTTCGGTGTAACGATTGTGCTTCGTTGCGTTCTCAGCTCACTAACGGTCGTCTCTATCGCACAAACGGTCGA	769.01	634.32	555.18	619.5	225.87	220.77	390.75	416.64	526.01	299.33	439.91	390.41
FADD	NM_142749.2	TTCGTCTGTGTCGCGCCCTGGGCGATTGTGGTCGCAATGATCTGCGCAAGAGGGTGGAGCAGATAATGTCGCACTAGAACGCATTCACTTATATGCACTT	576.96	518.38	1053.74	998.75	438.01	441	480.4	506.73	1010.49	559.52	797.34	904.67
Fst	NM_079570.2	AGAGGTGGAATAGCCAAAATCAGTGGAATCCAAATGGCAACGGTCAGGGTCAGTGGGATGGCGAAAATGGTCAGGGACAATCTCACGGAAACAATCAAGG	2.42	4.04	0.99	0.99	1.1	0.54	3.38	3.22	2.77	3.91	2.11	5.38
IM1	NM_137475.1	GAAAAAGGACATAGTCTACAAACTAGAACACAAAAGCTGTTACCATTTTTTACTGGAATAATACATAGAATTAAAAATGCAAATCAAAGAAATACATACA	3.23	2.02	4.97	3.97	2.2	0.54	3.38	4.83	8.31	3.91	6.34	2.69
IM10-RB	NM_165981.2	GCACTCAGTTGAAGCTGGGCTCTGGAACAGATCACAATGAAATCGTTTGGATTGATTGCACTGGCTATCTGTGGCGTTATCTGCGTCGCTGCGGAACCAC	5.65	5.39	8.94	6.95	8.24	14.65	11.84	11.26	22.15	7.83	14.8	29.62
IM14	NM_001038873.1	CTTTTTCTTCGCTCTGATTGCGGCTTTGGCGACGGCGGAGGCTGGCACCCAAGTCATTCATGCTGGCGGACACACGTTGATTCAAACTGATCGCTCGCAG	25.82	20.9	82.43	99.28	53.86	47.19	15.22	16.09	27.68	11.74	42.3	37.69
IM18	NM_001032276.1	TAACCCAATAATCAGATCTATTCTCAGCCGCTTCAGAGGCTGCACCATCAGAAGTTATCTGGTTGTCCTGCCCGATCAGAGTCGCATAGAAAATCAACTA	1.61	0.67	0.99	0.99	7.69	3.25	3.38	1.61	2.77	1.96	4.23	5.38
IM2	NM_166277.1	ACCTCAAATCCAAAGCACCATATTTATACTCTCACTCTTGTACTAAAATGAAAACTAGTAGTAAAAAATACATCGCCAATTACAAATAAAATGGTGAAAA	2.42	1.35	2.98	3.97	7.14	5.42	5.07	4.83	11.07	1.96	2.11	5.38
IM2-like	NM_144109.1	GTCTGCTCGCCATGGCAGTGGCTTCTCCGTTAAATCCGGGTAATGTCATTATCAATGGAGATTGCCGTCATTGTAATGTTCGCGGAGGCTAAATTGGAGT	4.03	1.35	4.97	4.96	8.79	9.76	5.07	1.61	8.31	1.96	8.46	2.69
IM23	NM_137474.3	AAGTGCCTGATTCTGTCCTTTGCAATTTTCGTTGTCCTGGCTTCCCAGGCTACGGCCGGAAATGTGATTATCGGCGGAGTATGCCAGGATTGCAGTCCGC	2.42	2.02	2.98	1.99	7.69	5.97	3.38	4.83	5.54	1.96	8.46	10.77
IM3	NM_144111.1	TTGTCAACGGCTAATACGCGGGAGTCAAGCTCAGAATTCAACCACAAAAACCAACAACATGAAATTCCTATCACTCGCCTTCGTTTTGGGTCTGCTGGCT	7.26	6.07	0.99	3.97	4.4	7.59	13.53	16.09	16.61	15.65	14.8	13.46
IM4	NM_144038.2	CCGTGCTCATCCAGACCGACAACACCCAGTACATTCGTACTGGTTAGGATTAGAGAACCATGTTGACCCAACATTTGACATTTGCCTATCCATTTGGACT	115.39	113.92	102.3	101.27	40.67	48.28	109.95	90.08	85.82	74.34	52.87	43.08
IMD	NM_133166.2	GCGAGCTCAGCGACCCAAACTACAATTCAATGGATGTGGTGCATTCCGCCAATATTCCGGGCACTCTCAGTAACGTCCAGACAAACAACACCATGAACGT	521.28	466.47	679.32	760.48	336.88	285.32	629.26	587.16	1270.73	778.64	930.59	920.83
Metchnikowin	NM_079028.2	TGGGTGTGATGGCCACGGCTACATCAGTGCTGGCAGAGCCTCATCGTCACCAGGGACCCATTTTCGATACGAGGCCGTCGCCCTTCAATCCTAACCAACC	0.81	2.7	88.39	78.43	10612.7	11737.7	3.38	6.43	22.15	17.61	243.22	298.86
MstProx/ Toll-3	NM_141462.2	GGCCATCATTTATTGTCGATTGCAGAGGAGAAGGACTTCTACAGATGCCTTCACTTTCAAGCAGGGTTACCTATGTGGACCTAAGGAATAACAACCTTAC	3.23	1.35	6.95	4.96	2.2	2.17	6.77	3.22	5.54	1.96	2.11	13.46
MyD88	NM_136635.2	CAAAACAACAAACCGGAGCGGACGCACTCGAAAAAAGCGAAACGAATTTATTTCTGTGCTTAGGGCGACACTGTGTGCGTGCGCCACTGATTGTGAGTGT	392.17	364.68	1223.58	1265.81	697.95	761.58	456.72	452.03	1054.79	534.09	748.7	638.12
NijA	NM_140153.4	GGGAATGATGGACCTGGCACTTCTCTCCGCGAATGCAAATCAATTGCGTTATGTTCTGGAGACGAGCTCACAACATCCTTACTTTTATCCCAGTCTGCTG	0.81	3.37	2183.96	2228.82	1044.73	1076.19	18.61	12.87	1647.24	868.63	1414.91	1365.08
Nos	NM_078817.3	TTCACCTGTTGGCTGCATTTTAAATCAACGAGGCAAACAATCAGCGCAGAGGAGCTGCTCCACGTTCCCCGGACAAGATGTCGCAGCATTTCACATCGAT	5.65	6.07	7.95	11.91	11.54	13.56	10.15	16.09	58.14	21.52	33.84	35
PGRP-LC	NM_001169926.1	TGTCGGACGCAAGGCCGTCACAGTTACAGTGGTTTTTGTAACTTTAACCTTCCTGCTGGGTATCGTACTGGCCACCACCACAAATCTCTTCGGAAAGACG	12.91	22.92	1013.03	1007.69	410.53	443.17	35.52	22.52	293.46	168.25	255.91	258.48
PGRP-LE	NM_132850.2	GCCACTGCCCTTGCAACTGCCTGTTAAATATGTGGTTATCTTACACACAGCTACAGAGAGTTCAGAAAAGCGGGCGATCAACGTAAGACTTATCCGTGAC	6.46	6.07	28.8	24.82	10.44	14.65	27.06	17.7	41.53	31.3	59.22	51.16
PGRP-SB1	NM_140660.1	CATCCATCATTCGGACAATCCTAATGGCTGCTCCACATCCGAGCAGTGCAAGCGCATGATCAAGAACATTCAGTCGGATCACAAGGGTCGCCGCAATTTC	4.84	6.74	3.97	4.96	91.23	105.23	15.22	11.26	2.77	1.96	14.8	8.08
PGRP-SD	NM_139888.1	GAGCTTGTGCGGATGATGTTACATGCTCCCAGCACATGCAAAATCTGCAAAACTTCCAGATGTCCAAGCAAAAGTTCTCGGACATTGGCTACCACTATCT	5.65	9.44	24.83	25.81	723.23	788.16	35.52	32.17	13.84	9.78	65.56	88.85
Pellino	NM_079742.2	GATGGCACACTTATTGATCTCTGCGGCGCAACCTTGCTTTGGCGTTCCGCCGAGGGCTTGCAGCATTCGCCGACCAAACACGATTTGGAGAAACTTATCG	94.41	79.54	512.47	530.15	236.86	245.18	153.93	111	747.49	469.53	640.84	640.81
Relish	NM_206467.1	CATGATTTGCACGTGTCCAAGGAGCGCGGCTATGTGGCGCAATTTATCAACATGGGCATCATACACACCGCCAAGAAGTACATATTCGAGGAACTGTGCA	783.53	659.94	1886.01	1902.2	1417.33	1560.58	2281.92	2096.08	3909.08	2257.66	4384.33	4418.35
Sos	NM_057249.4	TTGAACAATTTTAATGGAATCCTCTCGATTGTCGCGGCTATGGGCACGGCATCTGTTTATCGACTGCGGTGGACATTCCAGGGATTGCCCGAACGCTACA	263.87	236.61	393.29	412.01	202.24	174.12	470.25	378.04	769.63	463.66	611.23	592.34
Tehao/ Toll-5	NM_058090.2	AAGTAGTGTGAATCGCTCGATGTTCAAGGGCACCAACAAGTTGCAGCTGATCAAGATGAATGGCAACGACGATCTCATGGAGCTTCCGGGTGAAATTTTC	3.23	0.67	3.97	0.99	8.24	5.42	1.69	8.04	5.54	3.91	8.46	2.69
TepII	NM_078782.2	CAAGCACGACGATGGCTCATATAGTGCATTTGGAAAATCGGACGCTTCGGGCAGCACTTGGCTTACCGCCTATGTCATGCGTTCCTTCCATCAAGCTGGA	2134.34	1821.4	1036.86	1075.2	849.08	906.95	1613.75	1479.97	1558.65	899.93	1457.21	1569.71
Toll	NM_079794.2	CACATCTGCCGGATTCACTCTTTGCACATACCACCAATCTGACGGATCTGCGTCTGGAGGATAATTTGCTAACCGGCATTAGCGGCGATATATTCAGCAA	115.39	87.63	527.37	582.77	284.68	266.33	21.99	11.26	185.49	115.43	173.43	161.55
Toll-4	NM_078795.2	ACTTTCCCTCTTCGGAAATCCGTGGACTTGCAGATGTGAAGATAAGGACTTCCTGGTATTCGTAAAGGAGCAAGCGAAAAATATCGCAAACGCTTCAGCT	2.42	4.72	2.98	2.98	3.85	6.51	5.07	4.83	8.31	5.87	6.34	13.46
Toll-6	NM_079357.2	TGAGATGCCGAGACGTGTGCCCATGGATACCTCTGAGTTGTATATCGATGGCAACAACTTTGTTGAATTGGCGGGACATTCGTTCCTTGGTCGCAAGAAC	0.81	3.37	4.97	6.95	8.24	9.76	10.15	6.43	13.84	17.61	14.8	18.85
Toll-7	NM_079073.1	TGCTGCACTGGCTCTTCTCTTTCTGCTCGTGGTCATCGCCATGGTCTTTGCCTTCCGCGAATCCCTAAGGATCTGGCTGTTTGCCCATTATGGCGTTCGA	4.03	4.04	21.85	20.85	26.38	28.21	6.77	8.04	16.61	17.61	10.57	24.23
Toll-9	NM_140957.2	ATATGGGATGTGATCGTATTAGTATGCCTGTTCCTTGGAAACGTAAGGGAAGCATACACCGAGTTTTCGATCCAGGATGGCTTGATAATAGAACCAGATT	7.26	4.72	8.94	6.95	4.95	1.63	50.75	28.96	74.75	45	67.68	61.93
Tollo/Toll-8	NM_080018.1	TGATCTGCATTTCGCTGGTGTTCATCTTCCGTCAGGAGATGCGTGTGTGGTGCCACTCGAGATTCGGAGTCCGACTCTTTTACAACGCCCAAAAGGATGT	35.51	24.94	1117.31	1108.95	562.76	583.66	186.07	193.04	1763.52	980.15	1535.47	1550.87
Transferrin 3	NM_079035.2	GTGTTGGTGGATCAGGAAATGCGCGTGAAAGCTCAGCGGGATTACAATCTAGTGCCATTGCTATACGAGTTCGCAGCGGATATGCATGATCGGTATGTGA	101.67	86.28	1652.62	1694.7	893.05	893.39	113.33	88.48	642.29	377.58	554.12	543.88
Turnadot A	NM_080517.2	GAGGCTGACAACCTTAGAATTGCTGAAATTATCAAAAACGCCCAGGACGATGACTCCAAAATCAATAGCACCCAGGAACTACTTGACATCTATAGGCGTT	4.03	2.7	11.92	9.93	197.84	207.75	72.74	67.56	539.85	303.24	786.77	770.05
Turnadot M	NM_078758.2	ACTTGAACACACGCGCCCATGATCTCTTGAGGCGTTACAAGGAGGAAAATGCTCGTGTGGTCTTGGTGGACGGTACTCCCGCACAAGGCGGATTCTGGTT	0.81	3.37	3.97	7.94	55.51	36.34	54.13	32.17	58.14	29.35	31.72	45.77
UEV1a	NM_139702.2	TCCGCCGAGTTGCCATCGGTGGCAGCGTATGCTTATTAATGAACGTAATAAAGATCGAGTGCGGTTATTGTGGCAAGAACAACAACCAAATGCAAGCTAT	5044.15	4323.64	4368.92	4389.15	1713	1820.95	3626.71	3292.93	3751.28	2357.44	2933.46	2929.41
Vago	NM_132452.2	GCAGCATGATTTATTTAGTGGCCATGATGTCATTGATCATCGGTGGCAGCCAAGCGATTCCTTATCGACCCTCGGCGTATCTGTACAATCAGCAGTACTG	4.03	3.37	23.84	16.88	14.84	16.82	15.22	9.65	16.61	9.78	19.03	16.15
akirin	NM_001202129.1	TCATTTGGAATCGAGGCAATAATCAGCATCTACCGACAATCAAGCAAGCCATCTATCTATCAGAAGACCACCGGGTAGTAGAACCTCAATCATAGCGATG	2436.14	2184.06	2920.89	2920.8	1071.11	1133.68	1926.69	1652.09	3131.14	1848.78	2358.19	2466.31
caspar	NM_137236.3	GAGAAGTTTGTTTTATATGGCTGGGATATGACCTACGAGAGCAACAAGGACATGTTTCTCTCCTCGTTGACGGCCTGCATTAGCAGCAACGCCTCTCTGA	640.71	507.59	859.09	871.67	373.71	398.15	581.9	521.21	1054.79	586.91	752.93	796.97
cnk	NM_166223.1	AGAGCTTTGCTCCAACGAAGAAACACTATTTGTGGATGCGAGTATCTTAGCCTGAAAAACTCGGATCTAGTCGTTCCATCGTGGCACGAAAGAAAGCCAG	401.05	390.97	583.98	645.32	253.35	248.43	389.06	352.3	761.33	465.62	598.54	662.35
dIAP2	NM_176182.1	CCATTTCCAATATTCAGCCCGCTTCGGCTTTGGCGCAGGCTGGCCTATATTATCAGAAAATAGGCGACCAGGTGCGCTGTTTCCACTGCAACATTGGATT	127.5	128.08	239.35	235.29	130.8	119.88	174.23	139.95	348.83	162.38	228.42	298.86
dTAB2	NM_137564.2	GCATGCTCGACTTTGAAACTGTGATAGCATTTAAACTAGTAGGCGGCAGGTTCATTATCCACTGCATGGCTCCACCTGAAAGACATGTGCGAAACGAAAA	384.1	399.06	1017	1041.44	494.06	487.1	619.11	511.55	1633.4	962.54	1192.84	1136.22
dTAK1	NM_079356.2	GCTCAATGACCGAAAATACCTCATCAACATCATCGGACATCACGCCGACGAACTCGGGCCAACTGGACAATAATCCGCTATTCTATATGGTCACCAATCG	551.94	483.33	620.73	699.92	273.68	280.98	705.38	604.86	1057.56	649.52	812.15	772.74
dUSP36	NM_139729.2	CATTGGCTCCACGGATACGGGCAGCTTTTACAACTTCGACGACAGCTACGTGCGGCCAATCGCAATGCACAGTGTGTGCAACACAAATGCCTATATAATG	1500.09	1342.12	1904.88	1900.21	745.21	757.24	1266.98	1124.45	2344.89	1549.45	1795.61	1898.19
diptericin	NM_057460.3	TGAGAACAACTGAGATGCAGTTCACCATTGCCGTCGCCTTACTTTGCTGCGCAATCGCTTCTACTTTGGCTTATCCGATGCCCGACGACATGACCATGAA	0.81	0.67	115.21	71.48	22918.6	26192.5	5.07	3.22	30.45	17.61	767.73	821.2
diptericin B	NM_079063.2	CCCTGCACAGAGTGCGTCGCCAGTTCCAATTGAATGGCGGTGGCGGTGGAAGCCCAAAGCAAGGATTCGATCTGAGCCTCAACGGACGTGCTCCCGTTTG	9.68	8.09	280.07	254.16	64086.2	66693.2	28.76	30.56	107.97	52.82	2421.64	2431.31
eiger	NM_165735.2	AGAGGATCCATCTGAAGGACATTCACAACGATCGCAATGCAGTTCTGCGGGAGGGAAACAACCGAAGCTACTTTGGCATCTTCAAGGTGTAAATTGGAGA	1094.2	928.9	1077.58	1183.41	463.29	489.27	504.09	466.51	669.97	401.06	456.83	484.65
hop	NM_078564.2	GTACGGCCTAACGCTCGCCGATCCGTACACAATGGTCATGGAGTATTCGCGGTATGGTCCGCTCAATAAGTTCCTGCACTCGATGCCCAATGTAACACTG	424.45	367.38	657.47	629.43	279.73	284.78	493.94	445.6	797.32	528.22	638.72	630.04
ird5	NM_080012.2	GCAAAAACGTGTTGTCTTGGATATGCTCTACGTGCTAACCAAAGAGCAAGCAAGATACGAAATGCTCGTGTCAGGAATAAACGAGCGAGCGTTGTCGTTG	243.69	226.5	349.59	402.08	202.79	194.73	319.7	250.95	393.12	246.5	308.79	363.48
kenny	NM_079132.2	CGTATCTGAGAAACAGTCCCTGATCGACAACATGCGCGTGGAGATTGACAAACTGAAACAGCTAAATCACTCGTTTGAGTTCGTACCAGAGTATGCAACC	1262.85	1187.08	1874.1	2000.48	982.08	1015.98	2586.4	2375.99	3958.91	2337.87	2351.85	2517.46
mmp1	NM_001202076.1	ACAGCAACAAAATGACAAACTGCCAAAGTTCAGTGTTCATAGTCGTAGGCACCCTGTTTTCCATCATGGCAGCGGCTCAATCGGCACCCGTTTCCACCAC	491.42	440.18	1482.79	1596.41	743.02	765.37	4080.04	3844.7	4955.56	2799.58	5841.54	6181.92
nucleostemin 4	NM_136211.3	AAGAGCTTGATCGCACCGAGAATCGCTACTTTAAGGAATACGTGGACGAGCTGCAGAAAAAGCAGCGTGCTGGAGATTCGAAGGAGCTTTCGCTGTTTGA	288.08	256.16	276.1	303.8	131.35	141.03	218.21	168.91	343.29	181.94	258.03	193.86
outstretched	NM_080356.2	AAGCGCGTGCAGCGCACGTGAAATAGCATACACAACATTCCCATATCTTTCCATTTCCCCTTACCTCAGGACTCGCCCCTTTCCTCTGTTCTACAAACCC	3.23	2.02	6.95	3.97	8.79	11.39	11.84	14.48	13.84	11.74	12.69	8.08
pirk	NM_137754.1	AACCGACAGACTGGACGGTGATTTTTACGAGTGATTAGCAGCGGAAAGAAACGATACCGGCGGTAATTCACACCAAAATGGGCGTTCGTGTGATAGAAAC	9.68	6.07	62.57	43.68	1890.51	1799.25	656.33	587.16	1351.01	745.38	3155.53	3228.28
puckered	NM_079549.2	GCAATCAGCAAGCCAAATCTGCTGTCACCCACGCGGCAGTTGGCTCTGTTCAAGCGGAATTCGCCCGCCAAACTGCGATTGGATCTGGAGTCCAGCTATG	117.81	108.53	157.91	160.83	60.45	62.38	321.4	283.12	600.76	330.63	509.71	398.49
punch	NM_079077.2	GAGGATGTTCTCAATGGCGCCGTTTTCGACGAGGATCATGACGAAATGGTGGTGGTCAAGGATATTGAAATGTTCTCCATGTGCGAGCATCATCTGGTGC	24.21	16.85	38.73	36.73	30.78	30.92	148.86	154.43	130.12	68.47	80.37	110.39
sulfated	NM_080248.1	GTCAAACGGAAGTATTCCAAGGATATGGAAGTGCAAGCGCATTCGATTCATTGGAGCAAACGCAGTCGCATCGGTTTACACCGCGAGCAGAATGCTATTG	45.19	35.73	288.02	270.04	197.84	220.77	37.21	32.17	188.26	119.34	315.13	274.63
unpaired2	NM_133049.1	CATGCAACAGTCACTGACGAGCACTCTTCTACTCAATTTACAGGTGAAGCTAAAGACTTGGTACCGCCACATGCAGACCTTCGTGGGCAGCTTCTCATAT	3.23	2.7	6.95	9.93	5.5	8.14	8.46	14.48	55.37	17.61	19.03	18.85
unpaired3	NM_001103544.1	TAAACATCCAATATTTATTACTCACGCCACGCCACACCAGTCACGACAAATCACGAGGAATCCCCGACAATCACAAGGCTATGAAAAACCGAATAAGTAA	13.72	6.74	21.85	21.84	26.38	23.87	1129.96	1188.8	1381.47	776.68	1258.41	1149.69
NEG_A	ERCC_00096.1	AACCGCCGCATACGGCCGATTGTCGCAGCCCGGGTCGATTATAACAACGGTGCAATCTCAGCTAAACCGACGCAGTTTTGCTCCTTGGATTCTGAGCCCG	9	16	18	13	16	17	16	11	15	18	16	14
NEG_B	ERCC_00041.1	GCACTGGCATTGGTCGTTTCAGGAGGCCATACAGAACTGGTTTATATGAAGGAACATGGATCATTTGAAGTCATTGGGGAAACCCTTGATGATGCGGCAG	5	6	8	9	3	10	2	8	10	8	3	3
NEG_C	ERCC_00019.1	GTACAGGCTGCTGGCTCATGTTTCCTTCTACGCTGCACTTGCGGGCATAGAGGTCGGTTGCGATCTATATTCGGAGATAACTATTCACCCAGCGCCACTC	1	1	1	2	16	22	4	2	1	4	2	3
NEG_D	ERCC_00076.1	AGAGATCACGTGGACCAAAGCTGATTGATTACGGGACTGGCCGTAAGTGCTGCCCGCGAGTAGATCGTCTAGATCCGGCTAAAATTCCCTGCGGTGCCTT	1	4	1	1	6	10	1	2	2	3	2	7
NEG_E	ERCC_00098.1	CCCAGATGACCTTCTCCCTCATAATCACTTAATCTGAGCGCAGGAGGCAGGCTGTATTAATTCCGGCCTCCAACCGGACCGTGGAACGACGCGACCAAGT	14	23	7	11	10	16	16	8	9	10	10	14
NEG_F	ERCC_00126.1	GGGTCCTTACCGGCTGTAAGCTCACTACAATCCAGGTACAGAGTGCGTTAACCGGCCATTAGAGGGCCGCTACACCCGTCAGAATTTAAACGTATGGGCG	13	6	14	12	8	5	8	13	15	5	10	7
NEG_G	ERCC_00144.1	ACCCGTATGAACTGTTGCCGGCTCGGAAATGTTAAGGCTCTGCGCACGCACTTTATCATTCGCAGCCTGTTCTGTCAGCGGGTCAGCCTAGGTTACGGTG	13	18	25	26	36	55	19	17	10	17	24	19
NEG_H	ERCC_00154.1	TTGGTCCGAGGAGGCATATAGGAAACGATGGGCACGCGCTATTCAGACGTTATTTGGTATGGAGTAAGAGGCCGGAAACTGGGCTCGATTGATGGATACT	8	9	4	9	26	34	9	2	8	6	6	4
POS_A	ERCC_00117.1	TCAGGCCTTGCCCTTACTAATGGCGCGTTGTAACGGGCCTTGAGGGAATGTCACTATTGAGGCACCCGTTCGACCCTCAGAGATATACCATTCCGCCTAT	9821	11660	10456	10636	7524	8304	11985	10847	11470	10710	12159	10027
POS_B	ERCC_00112.1	ATGAAAGCGCTGCTACTATGATAAGAGTACACGTACAGGTCTCGCCCGATTGGATTATGGCGAGCTGCCGCATTGACGGACATACCTTTGAACGTAATCG	3285	4048	3456	3562	2540	2652	4121	3679	3827	3365	3879	3180
POS_C	ERCC_00002.1	GCCGCTTTCGCTCGGGTCTGCGGGTTATAGCTTTTCAGTCTCGACGGGCTAGCACACATCTGGTTGACTAGGCGCATAGTCGCCATTCACAGATTTGCTC	963	1151	995	1001	738	784	1155	952	977	961	1096	886
POS_D	ERCC_00092.1	TACCTGGCATTTGGGCACTTCTTGCGTTTAAGCGGGAAAGATCGCGAGGGCCCGCTATTTGCGATACTTCCCATGTCGGTGCCGTCGCCTCTATGTACTC	225	273	230	236	154	172	241	245	239	222	219	180
POS_E	ERCC_00035.1	GGTTGAATTTGAGCGGATGGGCTCAACTGCGTCGTAACCGGTAGATACAGGGCATACGAGCCTCCCTATTTAACGGCATCATCCCGCGTAGTGCTGGTCA	59	75	67	78	54	53	75	71	55	59	57	60
POS_F	ERCC_00034.1	ACGAAGCTGTTCGGCCGCACGCAAGTACCTCCCACTTAGAAAGCGAATAACCCAACGACCGTGTTCAACCCTGGCCGTCTCTCAACCAGGTATGCAATCA	42	68	56	61	36	48	59	63	64	34	45	52
